# Supplementary material for: A single-cell transcriptomic atlas of all cell types in the brain of 5xFAD Alzheimer mice in response to dietary inulin supplementation
Source: BMC Biol. 2025 May 9;23:124. doi: 10.1186/s12915-025-02230-x (PMC12065180; doi:10.1186/s12915-025-02230-x)
Supplement: Supplementary file 1 — Additional file 1: Table S1 Compositions of the Ctrl and inulin diet. To maintain the same calorie between the two diets, composition of starch corn was slightly reduced to accommodate the calorie of added long-chain inulin in the inulin diet [file 12915_2025_2230_MOESM1_ESM.xlsx]

## Sheet: Sheet1
Ingredient	Ain-93M (g)	Ain-93M + 7.5% inulin (g)
Casein	140	140
L-Cystine	1.8	1.8
Corn Starch	495.7	458.2
Maltodextrin 10	125	125
Sucrose	100	100
Cellulose	50	50
Long chain inulin	N/A	75
Soybean Oil	40	40
Mineral Mix S10022M	35	35
Vitamin Mix V10037	10	10
Choline Bitartrate	2.5	2.5
Total	1000	1037.5
