# Supplementary material for: A single-cell transcriptomic atlas of all cell types in the brain of 5xFAD Alzheimer mice in response to dietary inulin supplementation
Source: BMC Biol. 2025 May 9;23:124. doi: 10.1186/s12915-025-02230-x (PMC12065180; doi:10.1186/s12915-025-02230-x)
Supplement: Supplementary file 6 — Additional file 6: Supporting data values. File contains raw data for quantifications in Fig. 1B–J, L–O; Fig. 2D–G, I, K; Fig. 3E–H; Fig. 4D–E; Fig. 7D–F, J–K, L–O; Fig. 8D–F, J–K, L–M; Fig. 9D–F, J–K, L–M; Fig. 10B–F [file 12915_2025_2230_MOESM6_ESM.xlsx]

## Sheet: Figure 1B&C
	Ctrl_WT										Inulin_WT										Ctrl_AD										Inulin_AD
5	23	21.7	21.9	21	20.5	21.9	23.8	20.5	21.3	20.9	22.9	20	23	20	23.3	21	21.7	20.7	20.5	22.4	17.8	20.5	20	20	20	20					20	20	20	19.5	20	17	20	21.4	21.1
6	22.7	22.3	23.3	21.4	21.2	22.9	26.1	21.1	23.8	21.3	23.1	21	23.9	22.1	24.5	21.9	23.2	21.3	20.9	23.5	20.6	21.2	21.4	21	21	21.2	23	21.2	21.7	20.5	20	20	21.4	21.5	20.8	18.7	21.3	21.6	21.1	22.8
7	24	24.3	24.9	22.7	23	24.3	28	22.5	26.8	23	23.9	21.8	25.2	23.4	27.2	24.1	24.8	22.4	22.8	25.8	21.6	22.2	22.1	21.7	22.1	22.4	23.1	22.2	22	21.6	21.4	21.1	23.9	23.2	21.8	20	21.8	21.8	21.4	23.2
8	25.3	25.5	26.5	23.8	24.1	25.4	30.9	23.8	28.2	24.5	26.2	23.6	27.4	25.3	29.2	25.7	27.6	23.9	26.2	26.9	23.7	23.6	23.7	22.9	23.4	24	25.6	23.7	23.7	23.7	22.6	22.3	25	24.7	23.6	22	23.5	23.7	22.6	24.9
9	27	26.5	27.2	24.5	24.8	26.2	30.5	24.6	28.4	24.6	26.5	24.1	26.9	25.4	29.2	26.9	27.8	24.1	26.9	27.9	24	24	24.4	23.8	23.6	23.7	26.3	25.2	24.5		22.9	23.2	25.2	25.8	24.2	22.4	24.2	24.1	23.3
10	28.1	27.5	29.3	25.4	25.7	26.5	31.6	25	28.9	26.2	26.9	24.4	27.7	26.2	30	27.3	27.7	24.1	27.8	29	25.6	25	25	24.6	24.5	24.4	26.5	25.6	25	24.3	23.9	23.9	25.8	26.4	25.2	24.4	24.7	25.2	24.3	27.5
11	30	28.7	30.6	27.7	27.4	27.8	33.2	25.6	29.5	26.7	27.9	25.6	28.6	27.5	30	30.1	29.4	25.8	30	30	25.7	25.2	24.7	26	24.6	25.9	28.1	26.9	26.5	24.9	24	24.1	25.9	26.7	25.3	25	25	25.6	24.6	30
12	30.5	28.8	31.3	27.5	27.3	28.9	33.2	25.9	30	26.8	28.3	25.9	30	28	30	30	29.3	25.5	30	30	26.3	26.1	25.7	27.1	25.8	26.4	29.2	28	27.3	25.5	24.7	24.6	27.3	27.2	26.1	25.6	25.8	26.8	25.6	31
13	30.4	30	32	28.4	28	30	32.7	26.8	30.4	27.5	29.4	26.5	30	29	31	30	30	25.8	30.7	30	26.3	26.3	25.9	28.4	26.4	26.8	30	29.1	28.2	26.3	25.5	25.1	27	27.1	26.8	26	26.7	27.2	26.4	31.9
14	30.9	30	32.3	29.4	28.6	30.7	31.9	27	30	27.5	29.3	26.7	29.5	28.3	31.7	30	30	25.8	30	30	26.1	26.3	26.9	29.2	26.8	26	29.4	28.1	27.8	26.7	25.3	24.6	27.1	27.1	26.5	26	27.6	27.7	26.3	32.9
15	30.7	30	32.5	29	28.6	30.5	33.1	27.8	30.6	27.8	30	27.3	30	28.9	32.1	30.4	30	25.7	31.6	30	27.1	27.8	27.8	31.3	28.1	27.2	30	29	28.9	26.8	25.1	24.7	27.2	27.4	27.1	26.6	28.8	27.4	26.9	33.4
16	30	30	32.1	28.6	28.1	30.4	32.2	28.4	30	27.1	30	27.2	30	28.3	30	30	30	25.8	31.4	30	27.3	28.4	28.3	31.5	28.5	27.7	30	28.6	28.9	26.7	25.9	25.2	28.3	27.4	28	27.3	29	27.7	26.9	35.3
17	31.3	29.2	32.2	28.5	28.3	32	33.4	30	30	27.9	30	27	30	28.7	30.8	31.3	30.4	26.7	32.6	31.7	27.7	28.2	28	31.6	28.3	28.6	31.9	30.8	31.3	26.9	26.3	25.3	29.1	28.4	28	26.7	30	28.7	27.8	35.3
18	32.6	30	32.7	28.7	28.9	31.4	34	30	30.6	28.6	30.8	27.1	30	29	31.4	31.6	31	26.4	32.8	31.4	28.1	28.9	28.2	31.4	28.8	27.2	31.2	30	30	27.4	26.7	25	30	28	28	27	31.1	28.1	27	35.6
19	30.4	30	31.5	27.8	27.8	31.1	33.1	29	30	28.4	30.5	26.6	30.7	28.5	32.2	31.4	30.6	26.5	33.2	31	30	30	30	33.6	30	27.1	30	28.1	28	28.1	27.7	26	30	29.2	28.8	27	31.2	28.4	27.4	35.9
20	33.2	32	32.8	30	29.3	32.3	34.4	30.8	31	30	31	27.2	30.9	28.5	32.2	31.1	31.4	26.4	33.4	31.1	29.5	30	30	33.9	30	27.9	32	30	30	28.3	28.1	27	30	29.2	29.3	27.3	32.3	28.4	27.4	34.1
21	32.6	32.8	33.2	30.9	30.9	32.7	35.4	31.3	31	30	31.4	27.8	31.8	28.4	32.4	32.2	32.4	27	34.2	32.3	29.4	30.9	30	34.6	30	28.5	32.1	31	30.5	27.2	27.6	26.6	30	28.6	30	27.5	32.2	28.5	26.8	33.6
22	31.9	33.1	34.4	31.7	30	32.5	34.9	31.1	30	30	31.6	27.8	32	29.1	32.5	31.4	32.3	26.3	34.1	31.5	29.2	30	30	34.2	30	28.2	32	31.7	30.8	27.4	28.2	26.3	30	28.3	29.3	27.6	32.9	29.2	27.5	34
23	32.9	34.4	35.7	32.3	30.8	32.6	35.5	32.3	31.6	30.6	31.7	28.4	32.5	28.9	32.6	32.4	33.1	27.1	35.1	32.1	29.1	30.5	30.4	33.8	30	28.9	30.9	31.7	31.4	27.8	27.8	26.6	29.5	29.3	30	28	32.2	28.9	27.2	34.2
24	32.9	34.4	35.7	32.3	30.8	32.6	35.5	32.3	31.6	30.6	31.7	28.4	32.5	28.9	32.6	32.4	33.1	27.1	35.1	32.1	30	30	30	32.7	30	28.4	31.1	31.7	30.7	27.8	28.1	26.8	30.4	29.1	29	27.8	30.5	28.6	27.2	34.5
25	32.9	33.4	34.5	31.3	30	33	35.5	30	31.1	30	32.2	28.4	32.8	29	32.9	31.3	32.6	26.2	34.4	31.8	28.7	30.4	30	32.9	30.6	28.6	31.6	31.5	31	29	27.5	26.7	29.3	28.9	29.4	27.8	30.3	28.3	27.1	32.5
26	34.3	35.3	34.9	32.6	31.4	34	36.5	30.6	32.1	30.8	32.7	29.4	32.7	30	33.1	31.9	32	27.2	34.5	32.8	28.7	31.3	30	33.9	30.8	27.9	31.7	31.4	30.7	28.7	27.1	26.4	29.4	28.7	30	28.1	30.8	29	27.6	32.3
27	31.9	33.7	34.4	31.6	30.6	33.8	35.3	30.5	31.3	30.6	32	27.9	32.5	29.4	32.9	31.7	32.3	26.8	33.9	31.6	28.3	29.2	30.8	34	31	28	31.8	31.1	31.1	29	27	26.4	29.4	28.6	29	27	30.6	28.9	27.7	33.1
28	34.1	35.2	35.8	33.1	32.2	34.1	35.6	31.4	32.1	30.8	32.4	29.2	32.5	30	32.8	32	32.9	26.8	34.9	32	28.4	29.4	31	34.6	31.2	27.8	32.6	31.2	31.6	29.4	26.4	26.1	30	28.7	28.8	27.5	30.4	29.1	28.2	33.4
29	35.9	34.3	36.2	32.9	31.6	34.4	36.3	32	32.5	32	32.9	29.2	33.5	30	34.3	32.4	32.2	26.2	35.1	32.2	28	29.3	29.8	34.1	31	29	29.4	29.2	28.9	27.5	27.2	27.1	30.3	29	28.9	26.3	31.2	27.4	25.9	31

## Sheet: Figure 1D
	Firmicutes	Bacteroidota	Verrucomicrobiota	Desulfobacterota	Actinobacteriota	Patescibacteria	Proteobacteria	Deferribacterota	Cyanobacteria	Others
Ctrl_WT	0.633905	0.209594	0	0.085225	0.053265	0.007361	0.006017	0.001924	0.000607	0.002102
Inulin_WT	0.43933	0.43299	0.004323	0.032958	0.065986	0.012802	0.00795	0.003331	0.00032	1e-05
Ctrl_AD	0.573878	0.237704	0	0.116194	0.036841	0.029226	0.001239	0.003087	0.000288	0.001543
Inulin_AD	0.384342	0.379951	0.127694	0.027422	0.062264	0.007043	0.007591	0.002585	0.001104	4e-06

## Sheet: Figure 1E
	Faecalibaculum	Akkermansia	Alloprevotella	Rikenellaceae_RC9_gut_group	Allobaculum	Lachnospiraceae_NK4A136_group	Bifidobacterium	Blautia	Bacteroides	Lactobacillus	Others
Ctrl_WT	0.366974	0	0.002275	0.043414	0	0.000806	0.026779	0.034322	0.019577	0.027325	0.478528
Inulin_WT	0.0365	0.004323	0.057126	0.066655	0.087643	0.023982	0.061541	0.006058	0.032521	0.004468	0.619183
Ctrl_AD	0.286654	0	0.007633	0.062041	0.006245	0.003436	0.019009	0.013631	0.017927	0.025915	0.557509
Inulin_AD	0.145488	0.127694	0.056916	0.038689	0.050709	0.002735	0.044684	0.001225	0.050975	0.046294	0.434591

## Sheet: Figure 1F
Ctrl_WT	Inulin_WT	Ctrl_AD	Inulin_AD
0	6.05e-05	0	0.0495526
0	0	0	0.163993
0	0	0	0.0991053
0	0	0	0.249839
0	0	0	0.168286
0	0.0216428	0	0.134532
0	0.00392955	0	0.0975738
0	0.000906819	0	0
0	0.0166855	0	0
0	0	0	0.314062

## Sheet: Figure 1G
Vehicle_AD	Akk_AD
0	0.000931099
0	0.0108221
0	0.0541411
0	0.0455017
0	0.183045

## Sheet: Figure 1H
Vehicle_AD	Akk_AD
0.11528	0.0585595
0.0810574	0.0866565
0.0694126	0.264702
0.250991	0.057215
0.0448502

## Sheet: Figure 1I
Vehicle_AD	Akk_AD
3.59271	3.52114
4.5659	5.90348
3.55615	4.75708
4.10889	4.18662
3.51916

## Sheet: Figure 1J
Vehicle_AD	Akk_AD
1.88906	2.92583
2.36542	2.88907
2.08538	2.19817
2.03754	2.50489
1.92423

## Sheet: Figure 1L
Ctrl_WT	Inulin_WT	Ctrl_AD	Inulin_AD
361.885	368.158	159.125	308.462
124.444	327.067	390	195.789
357.895	403.067	405.621	330.4
378.714	224.167	174.769	209.25
198.053	303.235	381.789	132
375.444	340.812	276.118	210.5
366.143	344.9	332.833	198.4
264.667	399.455	367.714	191.789
304.038	373.652	316.714	153
417	236.913	108.625	100.6

## Sheet: Figure 1M
Ctrl_WT	Inulin_WT	Ctrl_AD	Inulin_AD
0.628	0.723	0.322	0.708
0.229	0.671	0.574	0.587
0.689	0.731	0.68	0.699
0.594	0.618	0.347	0.483
0.326	0.709	0.689	0.516
0.656	0.71	0.639	0.652
0.592	0.696	0.695	0.666
0.317	0.768	0.67	0.564
0.536	0.722	0.592	0.612
0.671	0.643	0.314	0.54

[truncated: 42 more sheets: Figure 1N, Figure 1O, Figure 2D, Figure 2E, Figure 2F, Figure 2G, Figure 2I, Figure 2K, Figure 3E, Figure 3F, Figure 3G, Figure 3H, Figure 4D, Figure 4E, Figure 7D, Figure 7E, Figure 7F, Figure 7J, Figure 7K, Figure 7L …]
